# Supplementary material for: Genomic selection for genotype performance and stability using information on multiple traits and multiple environments
Source: Theor Appl Genet. 2023 Apr 7;136(5):104. doi: 10.1007/s00122-023-04305-1 (PMC10082131; doi:10.1007/s00122-023-04305-1)
Supplement: Supplementary file 2 — (R 25 KB) [file 122_2023_4305_MOESM2_ESM.r]

##################################################################
# 
# R script used to fit linear mixed models in Bancic et al. 2023
# 
# Script authors: D.J. Tolhurst and J. Bancic
# 
##################################################################

# Assume that data.df is a multi-trait MET data-frame with the following columns
# Pheno - numeric, n x s observations scaled to unit variance for each trait
# Trait - factor, s = 3 levels (YLD, PHT, DTF)
# Env - factor, p = 12 levels
# TraitEnv - factor, ps = 36 levels, given by the paste of the Trait and Env columns
# ColBlock - factor, cb levels
# RowBlock - factor, rb levels
# Column - factor, c levels
# Row - factor, r levels
# Gkeep - factor, v = 267 levels, and corresponds to those genotypes with marker data
# Gdrop - factor, vd = 24 levels, and corresponds to those genotypes without marker data 
# (Gdrop is not required if all genotypes have marker data)
# Note that data.df is ordered as environments within traits

# Also assume that:
# cb is an object which contains the names of environments in which column block effects are fitted
# rb is an object which contains the names of environments in which row block effects are fitted
# Lastly, assume that Gg is a v x v genomic relationship with column and row names ordered according to Gkeep


#########################################################################################################
# 
# 1 Baseline linear mixed models
# 
#########################################################################################################

# All baseline linear mixed models include a non-separable diagonal model (ndiag) for the additive and non-additive GET effects.

#--------------------------------------------------------------------------
# res1 - Non-separable residual
#--------------------------------------------------------------------------

# This includes a non-separable residual model, with a separate spatial model for each trait by environment combination

# -- Run the model
res1.asr <- asreml(Pheno ~ Trait*Env,
                   random = ~ diag(TraitEnv):vm(Gkeep, Gg) +
                              diag(TraitEnv):ide(Gkeep) +
                              at(TraitEnv, cb):ColBlock +
                              at(TraitEnv, rb):RowBlock,
                   residual = ~ dsum(~ar1(Column):ar1(Row) | TraitEnv),
                   sparse = ~ TraitEnv:Gdrop,
                   data = data.df, na.action = na.method(x="include"),
                   maxit = 13, workspace = 6e8)
res1.asr <- update(res1.asr)


#--------------------------------------------------------------------------
# res2 - Separable residual within environments
#--------------------------------------------------------------------------

# This includes a different separable residual model for each environment, with an unstructured matrix between traits and a two-dimensional spatial model between columns and rows

# -- Run the model
res2.asr <- asreml(Pheno ~ Trait*Env,
                   random = ~ diag(TraitEnv):vm(Gkeep, Gg) +
                              diag(TraitEnv):ide(Gkeep) +
                              at(TraitEnv, cb):ColBlock +
                              at(TraitEnv, rb):RowBlock +
                              us(Trait):at(Env):ar1(Column):ar1(Row),
                   family = asr_gaussian(dispersion = 1e-05),
                   sparse = ~ TraitEnv:Gdrop,
                   data = data.df, na.action = na.method(x="include"),
                   maxit = 13, workspace = 6e8)
res2.asr <- update(res2.asr)


#--------------------------------------------------------------------------
# res3 - Separable residual across environments
#--------------------------------------------------------------------------

# This includes a separable residual model across environments, with a common unstructured matrix between traits but a different two-dimensional spatial model between columns and rows for each environment

# -- Obtain start values
res3.sv <- asreml(Pheno  ~ 1,
                  random = ~ diag(TraitEnv):vm(Gkeep, Gg) +
                             diag(TraitEnv):ide(Gkeep) +
                             at(TraitEnv, cb):ColBlock +
                             at(TraitEnv, rb):RowBlock +
                             us(Trait):at(Env):ar1v(Column):ar1(Row), 
                  family = asr_gaussian(dispersion = 1e-5),
                  data = data.df, na.action = na.method(x="include"),
                  start.values = T)
res3.sv <- res3.sv$vparameters.table

# -- Apply constraints
# Top left element in the unstructured matrix is constrained to one for identifiability
res3.sv$Value[grep("at.*YLD:YLD", res3.sv$Component)] <- 1
res3.sv$Constraint[grep("at.*YLD:YLD", res3.sv$Component)] <- "F"

# The process below produces separate spatial models for each environment, 
# but then the residual variances and covariances within and between traits
# are constrained to be equal across environments.
p <- nlevels(data.df$Env)
vcc <- cbind(matrix(1:6, nrow = 6*p),1)
rownames(vcc) <- res3.sv$Component[grep("Column:Row.*Trait_", res3.sv$Component)]
# vcc is a matrix with two columns, the first column defines the
# grouping structure such that components with the same number will be constrained equal.
# Note that there are 6 (unique) combinations of 3 traits.
# The second column is used for scaling, and set to 1 in this case.
# Lastly, note that the rownames of vcc must exactly match the names in 
# res3.sv$Component that are to be constrained

# -- Run the model
res3.asr <- asreml(Pheno ~ Trait*Env,
                   random = ~ diag(TraitEnv):vm(Gkeep, Gg) +
                              diag(TraitEnv):ide(Gkeep) +
                              at(TraitEnv, cb):ColBlock +
                              at(TraitEnv, rb):RowBlock +
                              us(Trait):at(Env):ar1v(Column):ar1(Row),
                   sparse = ~TraitEnv:Gdrop,
                   family = asr_gaussian(dispersion = 1e-5),
                   G.param = res3.sv, R.param = res3.sv, 
                   vcc = vcc,   # use vcc matrix from above 
                   data = data.df, na.action = na.method(x="include"),
                   maxit = 13, workspace = 6e8)
res3.asr <- update(res3.asr)


#--------------------------------------------------------------------------
# res4 - partially separable residual across environments
#--------------------------------------------------------------------------

# This includes a partially separable residual model, which is the same as res3 but with an additional specific variance matrix across trait by environment combinations

res4.asr <- asreml(Pheno ~ Trait*Env,
                   random = ~ diag(TraitEnv):vm(Gkeep, Gg) +
                              diag(TraitEnv):ide(Gkeep) +
                              at(TraitEnv, cb):ColBlock +
                              at(TraitEnv, rb):RowBlock +
                              us(Trait):at(Env):ar1v(Column):ar1(Row),
                   sparse = ~TraitEnv:Gdrop,
                   residual = ~ dsum(~units | TraitEnv),
                   G.param = res3.sv, R.param = res3.sv, 
                   vcc = vcc,   # use vcc matrix from above
                   data = data.df, na.action = na.method(x="include"),
                   maxit = 13, workspace = 6e8)
res4.asr <- update(res4.asr)

# All subsequent linear mixed models include the partially separable residual model


#########################################################################################################
# 
# 2 Separable linear mixed models
# 
#########################################################################################################

# All separable linear mixed models include a non-separable diagonal model (ndiag) for the non-additive GET effects.

#--------------------------------------------------------------------------
# sdiag - Separable diagonal
#--------------------------------------------------------------------------

# -- Obtain start values
sdiag.sv <- asreml(Pheno  ~ 1,
                   random = ~ diag(Trait):diag(Env):vm(Gkeep, Gg) +
                              diag(TraitEnv):ide(Gkeep) +
                              at(TraitEnv, cb):ColBlock +
                              at(TraitEnv, rb):RowBlock +
                              us(Trait):at(Env):ar1v(Column):ar1(Row),
                   residual = ~ dsum(~units | TraitEnv),
                   data = data.df, na.action = na.method(x="include"),
                   start.values = T)
sdiag.sv <- sdiag.sv$vparameters.table

# -- Apply constraints
# Top left elements in the separable models are constrained to one for identifiability
sdiag.sv$Value[grep("at.*YLD:YLD|Trait.*Env.*Trait_YLD", sdiag.sv$Component)] <- 1
sdiag.sv$Constraint[grep("at.*YLD:YLD|Trait.*Env.*Trait_YLD", sdiag.sv$Component)] <- "F"

# -- Run the model
sdiag.asr <- asreml(Pheno ~ Trait*Env,
                    random = ~ diag(Trait):diag(Env):vm(Gkeep, Gg) +
                               diag(TraitEnv):ide(Gkeep) +
                               at(TraitEnv, cb):ColBlock +
                               at(TraitEnv, rb):RowBlock +
                               us(Trait):at(Env):ar1v(Column):ar1(Row),
                    sparse = ~TraitEnv:Gdrop,
                    residual = ~ dsum(~units | TraitEnv),
                    G.param = sdiag.sv, R.param = sdiag.sv, 
                    vcc = vcc,   # use vcc matrix from above
                    data = data.df, na.action = na.method(x="include"),
                    maxit = 13, workspace = 6e8)
sdiag.asr <- update(sdiag.asr)


#--------------------------------------------------------------------------
# mdiag - main effects plus diagonal
#--------------------------------------------------------------------------

# This is the separable genetic model in  Montesinos-López et al. (2016)

# -- Obtain start values
mdiag.sv <- asreml(Pheno  ~ 1,
                   random = ~ us(Trait1):vm(Gkeep, Gg) +
                              us(Trait):diag(Env):vm(Gkeep, Gg) + # Trait1 is just a copy of the factor Trait, ASReml-R seems to have issues otherwise
                              diag(TraitEnv):ide(Gkeep) +
                              at(TraitEnv, cb):ColBlock +
                              at(TraitEnv, rb):RowBlock +
                              us(Trait):at(Env):ar1v(Column):ar1(Row),
                   residual = ~ dsum(~units | TraitEnv),
                   data = data.df, na.action = na.method(x="include"),
                   start.values = T)
mdiag.sv <- mdiag.sv$vparameters.table

# -- Apply constraints
# Top left element in the residual unstructured matrix is constrained to one for identifiability
mdiag.sv$Value[grep("at.*YLD:YLD", mdiag.sv$Component)] <- 1
mdiag.sv$Constraint[grep("at.*YLD:YLD", mdiag.sv$Component)] <- "F"

# constrain unstructured matrices to be equal
vcc3 <- cbind(c(7:12,7:12),1) # different indexes to those in the residual vcc matrix
rownames(vcc3) <- mdiag.sv$Component[grep("Trait.*vm.*Trait", mdiag.sv$Component)]

# -- Run the model
mdiag.asr <- asreml(Pheno ~ Trait*Env,
                    random = ~ us(Trait1):vm(Gkeep, Gg) +
                               us(Trait):diag(Env):vm(Gkeep, Gg) +
                               diag(TraitEnv):ide(Gkeep) +
                               at(TraitEnv, cb):ColBlock +
                               at(TraitEnv, rb):RowBlock +
                               us(Trait):at(Env):ar1v(Column):ar1(Row),
                    sparse = ~TraitEnv:Gdrop,
                    residual = ~ dsum(~units | TraitEnv),
                    G.param = sdiag.sv, R.param = sdiag.sv, 
                    vcc = rbind(vcc,vcc3), 
                    data = data.df, na.action = na.method(x="include"),
                    maxit = 13, workspace = 6e8)
mdiag.asr <- update(mdiag.asr)


#--------------------------------------------------------------------------
# mus - Main effects plus unstructured
#--------------------------------------------------------------------------

# This is the separable genetic model in  Montesinos-López et al. (2019)

# -- Obtain start values
mus.sv <- asreml(Pheno  ~ 1,
                 random = ~ us(Trait1):vm(Gkeep, Gg) +
                            us(Trait):us(Env):vm(Gkeep, Gg) +
                            diag(TraitEnv):ide(Gkeep) +
                            at(TraitEnv, cb):ColBlock +
                            at(TraitEnv, rb):RowBlock +
                            us(Trait):at(Env):ar1v(Column):ar1(Row),
                 residual = ~ dsum(~units | TraitEnv),
                 data = data.df, na.action = na.method(x="include"),
                 start.values = T)
mus.sv <- mus.sv$vparameters.table

# -- Apply constraints
# Top left elements in the separable models are constrained to one for identifiability
mus.sv$Value[grep("at.*YLD:YLD|vm.*YLD:YLD", mus.sv$Component)] <- 1
mus.sv$Constraint[grep("at.*YLD:YLD|vm.*YLD:YLD", mus.sv$Component)] <- "F"

# constrain unstructured matrices to be equal
vcc4 <- cbind(c(13:18,13:18),1) # different indexes to those in vcc and vcc3
rownames(vcc4) <- mus.sv$Component[grep("Trait.*vm.*Trait", mus.sv$Component)]

# -- Run the model
mus.asr <- asreml(Pheno ~ Trait*Env,
                  random = ~ us(Trait1):vm(Gkeep, Gg) +
                             us(Trait):us(Env):vm(Gkeep, Gg) +
                             diag(TraitEnv):ide(Gkeep) +
                             at(TraitEnv, cb):ColBlock +
                             at(TraitEnv, rb):RowBlock +
                             us(Trait):at(Env):ar1v(Column):ar1(Row),
                  sparse = ~TraitEnv:Gdrop,
                  residual = ~ dsum(~units | TraitEnv),
                  G.param = sdiag.sv, R.param = sdiag.sv, 
                  vcc = rbind(vcc,vcc4), 
                  data = data.df, na.action = na.method(x="include"),
                  maxit = 13, workspace = 6e8)
mus.asr <- update(mus.asr)


#--------------------------------------------------------------------------
# sus - Separable unstructured
#--------------------------------------------------------------------------

# The main effects plus unstructured model is equivalent to a separable unstructured model

# -- Obtain start values
sus.sv <- asreml(Pheno  ~ 1,
                 random = ~ us(Trait):us(Env):vm(Gkeep, Gg) +
                            diag(TraitEnv):ide(Gkeep) +
                            at(TraitEnv, cb):ColBlock +
                            at(TraitEnv, rb):RowBlock +
                            us(Trait):at(Env):ar1v(Column):ar1(Row),
                 residual = ~ dsum(~units | TraitEnv),
                 data = data.df, na.action = na.method(x="include"),
                 start.values = T)
sus.sv <- sus.sv$vparameters.table

# -- Apply constraints
# Top left elements in the separable models are constrained to one for identifiability
sus.sv$Value[grep("at.*YLD:YLD|vm.*YLD:YLD", sus.sv$Component)] <- 1
sus.sv$Constraint[grep("at.*YLD:YLD|vm.*YLD:YLD", sus.sv$Component)] <- "F"

# -- Run the model
sus.asr <- asreml(Pheno ~ Trait*Env,
                  random = ~ us(Trait):us(Env):vm(Gkeep, Gg) +
                             diag(TraitEnv):ide(Gkeep) +
                             at(TraitEnv, cb):ColBlock +
                             at(TraitEnv, rb):RowBlock +
                             us(Trait):at(Env):ar1v(Column):ar1(Row),
                  sparse = ~TraitEnv:Gdrop,
                  residual = ~ dsum(~units | TraitEnv),
                  G.param = sdiag.sv, R.param = sdiag.sv, 
                  vcc = vcc, 
                  data = data.df, na.action = na.method(x="include"),
                  maxit = 13, workspace = 6e8)
sus.asr <- update(sus.asr)


#########################################################################################################
# 
# 3 Non-separable linear mixed models
# 
#########################################################################################################

#--------------------------------------------------------------------------
# Non-separable factor analytic linear mixed model (NFA-LMM)
#--------------------------------------------------------------------------

# The NFA-LMM also includes a NFA1 model for the non-additive GET effects.

# Note that the NFA model is fitted in terms of its two components, 
# that is a reduced rank (rr) + diagonal (diag) model

# -- Obtain start values
NFA1.sv <- asreml(Pheno  ~ 1,
                  random = ~ rr(TraitEnv,1):vm(Gkeep, Gg) + diag(TraitEnv):vm(Gkeep, Gg) +
                              rr(TraitEnv, 1):ide(Gkeep) + diag(TraitEnv):ide(Gkeep) +
                              diag(TraitEnv):ide(Gkeep) +
                              at(TraitEnv, cb):ColBlock +
                              at(TraitEnv, rb):RowBlock +
                              us(Trait):at(Env):ar1v(Column):ar1(Row),
                  residual = ~ dsum(~units | TraitEnv),
                  data = data.df, na.action = na.method(x="include"),
                  start.values = T)
NFA1.sv <- NFA1.sv$vparameters.table

# -- Apply constraints
# Top left element in the residual unstructured matrix is constrained to one for identifiability
NFA1.sv$Value[grep("at.*YLD:YLD", NFA1.sv$Component)] <- 1
NFA1.sv$Constraint[grep("at.*YLD:YLD", NFA1.sv$Component)] <- "F"

# -- Run the model
NFA1.asr <- asreml(Pheno ~ Trait*Env,
                   random = ~ rr(TraitEnv,1):vm(Gkeep, Gg) + diag(TraitEnv):vm(Gkeep, Gg) +
                              rr(TraitEnv, 1):ide(Gkeep) + diag(TraitEnv):ide(Gkeep) +
                              at(TraitEnv, cb):ColBlock +
                              at(TraitEnv, rb):RowBlock +
                              us(Trait):at(Env):ar1v(Column):ar1(Row) + 
                   sparse = ~TraitEnv:Gdrop,
                   residual = ~ dsum(~units | TraitEnv),
                   G.param = NFA1.sv, R.param = NFA1.sv, 
                   vcc = vcc,   # use vcc matrix from above
                   data = data.df, na.action = na.method(x="include"),
                   maxit = 13, workspace = 6e8)
NFA1.asr <- update(NFA1.asr)


#########################################################################################################
# 
# 4 Partially separable models
# 
#########################################################################################################

#--------------------------------------------------------------------------
# comp - Compound symmetry
#--------------------------------------------------------------------------

# This is the genetic model in Volpato et al. (2019)

# This linear mixed model also include a non-separable diagonal model (ndiag) for the non-additive GET effects.

# -- Obtain start values
comp.sv <- asreml(Pheno  ~ 1,
                  random = ~ us(Trait1):vm(Gkeep, Gg) +
                             us(Trait):id(Env):vm(Gkeep, Gg) +
                             diag(TraitEnv):ide(Gkeep) +
                             at(TraitEnv, cb):ColBlock +
                             at(TraitEnv, rb):RowBlock +
                             us(Trait):at(Env):ar1v(Column):ar1(Row),
                  residual = ~ dsum(~units | TraitEnv),
                  data = data.df, na.action = na.method(x="include"),
                  start.values = T)
comp.sv <- comp.sv$vparameters.table

# -- Apply constraints
# Top left elements in the residual unstructured matrix are constrained to one for identifiability
comp.sv$Value[grep("at.*YLD:YLD", comp.sv$Component)] <- 1
comp.sv$Constraint[grep("at.*YLD:YLD", comp.sv$Component)] <- "F"

# -- Run the model
comp.asr <- asreml(Pheno ~ Trait*Env,
                   random = ~ us(Trait1):vm(Gkeep, Gg) +
                              us(Trait):id(Env):vm(Gkeep, Gg) +
                              diag(TraitEnv):ide(Gkeep) +
                              at(TraitEnv, cb):ColBlock +
                              at(TraitEnv, rb):RowBlock +
                              us(Trait):at(Env):ar1v(Column):ar1(Row),
                   sparse = ~TraitEnv:Gdrop,
                   residual = ~ dsum(~units | TraitEnv),
                   G.param = comp.sv, R.param = comp.sv, 
                   vcc = vcc,   # use vcc matrix from above
                   data = data.df, na.action = na.method(x="include"),
                   maxit = 13, workspace = 6e8)
comp.asr <- update(comp.asr)


#--------------------------------------------------------------------------
# Unstructured factor analytic linear mixed model (UFA-LMM)
#--------------------------------------------------------------------------

# This is the genetic model in Smith et al. (2019)

# The UFA-LMM also includes a NFA1 model for the non-additive GET effects.

# -- Obtain start values
UFA1.sv <- asreml(Pheno ~ 1, 
                  random = ~ us(Trait):fa(Env, 1):vm(Gkeep, Gg) + diag(Trait):id(Env):vm(Gkeep, Gg) +
                             rr(TraitEnv, 1):ide(Gkeep) + diag(TraitEnv):ide(Gkeep) +
                             at(TraitEnv, cb):ColBlock +
                             at(TraitEnv, rb):RowBlock +
                             us(Trait):at(Env):ar1v(Column):ar1(Row),
                  residual = ~ dsum(~units | TraitEnv),
                  data = data.df, na.action = na.method(x="include"),
                  start.values = T)
UFA1.sv  <- UFA1.sv$vparameters.table
rownames(UFA1.sv) <- UFA1.sv$Component

# -- Apply constraints
# Top left elements in the separable models are constrained to one for identifiability
UFA1.sv$Value[grep("at.*YLD:YLD|vm.*YLD:YLD", UFA1.sv$Component)] <- 1
UFA1.sv$Constraint[grep("at.*YLD:YLD|vm.*YLD:YLD", UFA1.sv$Component)] <- "F"

# The environmental specific variances in the FA structure are constrained to zero (small number) 
UFA1.sv$Value[grep("Trait.*Env.*vm.*var$", UFA1.sv$Component)] <- 1e-5 
UFA1.sv$Constraint[grep("Trait.*Env.*vm.*var$", UFA1.sv$Component)] <- "F"

# -- Run the model
UFA1.asr <- asreml(Pheno ~ Trait*Env,
                   random = ~ us(Trait):fa(Env,1):vm(Gkeep, Gg) + diag(Trait):id(Env):vm(Gkeep, Gg) + 
                              rr(TraitEnv, 1):ide(Gkeep) + diag(TraitEnv):ide(Gkeep) +
                              at(TraitEnv, cb):ColBlock +
                              at(TraitEnv, rb):RowBlock +
                              us(Trait):at(Env):ar1v(Column):ar1(Row),
                   sparse = ~ TraitEnv:Gdrop,
                   residual = ~ dsum(~units | TraitEnv),
                   G.param = UFA1.sv, R.param = UFA1.sv, 
                   vcc = vcc,   # use vcc matrix from above
                   data = data.df, na.action = na.method(x="include"),
                   maxit = 13, workspace = 6e8)
UFA1.asr <- update(UFA1.asr)


#--------------------------------------------------------------------------
# Partially separable factor analytic linear mixed model (SFA-LMM)
#--------------------------------------------------------------------------

# This is the genetic model developed in Bancic et al. (2023)

# The SFA-LMM also includes a NFA1 model for the non-additive GET effects.

# -- Obtain start values
SFA1.sv <- asreml(Pheno ~ 1, 
                  random = ~ fa(Trait, 1):fa(Env, 1):vm(Gkeep, Gg) + diag(Trait):diag(Env):vm(Gkeep, Gg) +
                             rr(TraitEnv, 1):ide(Gkeep) + diag(TraitEnv):ide(Gkeep) +
                             at(TraitEnv, cb):ColBlock +
                             at(TraitEnv, rb):RowBlock +
                             us(Trait):at(Env):ar1v(Column):ar1(Row),
                  residual = ~ dsum(~units | TraitEnv),
                  data = data.df, na.action = na.method(x="include"),
                  start.values = T)
SFA1.sv  <- SFA1.sv$vparameters.table
rownames(SFA1.sv) <- SFA1.sv$Component

# -- Apply constraints
# Top left element in the factor analytic matrix between traits is constrained to one for identifiability
UFA1.sv$Value[grep("YLD.*fa1$", UFA1.sv$Component)] <- 1
UFA1.sv$Constraint[grep("YLD.*fa1$", UFA1.sv$Component)] <- "F"

# The trait specific variances in the separable structure are constrained to zero
SFA1.sv$Value[grep("Trait.*Env.*Gkeep.*YLD.*var$|Trait.*Env.*Gkeep.*DTF.*var$|Trait.*Env.*Gkeep.*PHT.*var$", SFA1.sv$Component)] <- 0
SFA1.sv$Constraint[grep("Trait.*Env.*Gkeep.*YLD.*var$|Trait.*Env.*Gkeep.*DTF.*var$|Trait.*Env.*Gkeep.*PHT.*var$", SFA1.sv$Component)] <- "F"

# The environmental specific variances in the separable structure are constrained to zero (small number) 
SFA1.sv$Value[grep("Trait.*Env.*Gkeep.*MB.*var$|Trait.*Env.*Gkeep.*MV.*var$", SFA1.sv$Component)] <- 1e-5 
SFA1.sv$Constraint[grep("Trait.*Env.*Gkeep.*var$", SFA1.sv$Component)] <- "F"

# Top left elements in the residual unstructured matrix are constrained to one for identifiability
SFA1.sv$Value[grep("at.*YLD:YLD", SFA1.sv$Component)] <- 1
SFA1.sv$Constraint[grep("at.*YLD:YLD", SFA1.sv$Component)] <- "F"

# -- Run the model
SFA1.asr <- asreml(Pheno ~ Trait*Env,
                   random = ~ fa(Trait, 1):fa(Env, 1):vm(Gkeep, Gg) + diag(Trait):diag(Env):vm(Gkeep, Gg) +
                              rr(TraitEnv, 1):ide(Gkeep) + diag(TraitEnv):ide(Gkeep) +
                              at(TraitEnv, cb):ColBlock +
                              at(TraitEnv, rb):RowBlock +
                              us(Trait):at(Env):ar1v(Column):ar1(Row),
                   sparse = ~ TraitEnv:Gdrop,
                   residual = ~ dsum(~units | TraitEnv),
                   G.param = SFA1.sv, R.param = SFA1.sv, 
                   vcc = vcc,   # use vcc matrix from above
                   data = data.df, na.action = na.method(x="include"),
                   maxit = 13, workspace = 6e8)
SFA1.asr <- update(SFA1.asr)
